# Supplementary material for: Variable Populations of Grapevine Virus T Are Present in Vineyards of Hungary
Source: Viruses. 2021 Jun 10;13(6):1119. doi: 10.3390/v13061119 (PMC8230486; doi:10.3390/v13061119)
Supplement: Supplementary file 1 [file viruses-13-01119-s001.zip]

Archive with 3 entries (3 files):
- Supplementary Material S1 to Demian el al.pdf
- Supplementary Tables to Demian et al.xlsx
- Supplementary_Figures S1_S3_to Demian et al.pdf
